# Supplementary material for: Stem Cell Markers CXCR-4 and CD133 Predict Aggressive Phenotype and Their Double Positivity Indicates Poor Prognosis of Oral Squamous Cell Carcinoma
Source: Cancers (Basel). 2021 Nov 23;13(23):5895. doi: 10.3390/cancers13235895 (PMC8656999; doi:10.3390/cancers13235895)
Supplement: Supplementary file 1 [file cancers-13-05895-s001.zip]

Archive with 1 entries (1 files):
- cancers-1420806-supplementary.pdf
